# Supplementary material for: Repositioning Fluoxetine as a TRPV3 Channel Inhibitor to Alleviate Skin Inflammation and Pruritus
Source: Curr Issues Mol Biol. 2025 Apr 15;47(4):277. doi: 10.3390/cimb47040277 (PMC12025681; doi:10.3390/cimb47040277)
Supplement: Supplementary file 1 [file cimb-47-00277-s001.zip]

Archive with 1 entries (1 files):
- cimb-3563128-supplementary.pdf
